# Supplementary material for: Feasibility of multiomics tumor profiling for guiding treatment of melanoma
Source: Nat Med. 2025 May 27;31(7):2430–41. doi: 10.1038/s41591-025-03715-6 (PMC12283375; doi:10.1038/s41591-025-03715-6)
Supplement: Supplementary file 3 — Deidentified clinical data table. [file 41591_2025_3715_MOESM3_ESM.xlsx]

## Sheet: Sheet 1
TuPro	patient_ID	age	sex	charlci	clinstage	ecog	subtype	brainmets	ldh	BRAF	ploct	pradiot	psyst	pio	treline	intotre	tresub	brtt	PFS	progcenso	markers_used
1	TuPro_2	30-40	f	6	4	0	ssm	1	300	1	0	0	0	0	1	beyond SOC	Dabrafenib/Spartalizumab/Trametinib	pr	23.5	1	FMI: BRAF, Pharmacoscopy: trametinib dabrafenib, 4iDRP: pERK
1	TuPro_3	60-70	f	8	4	0	un	0	400	0	0	0	1	1	4	beyond SOC	Trametinib	pd	5	1	FMI: NRAS, 4iDRP: apoptosis pERK
1	TuPro_4	>80	f	6	3c	0	alm	0	400	1	0	0	0	1	2	SOC	Dabrafenib/Trametinib	pr	12	0	FMI: BRAF, Pharmacoscopy: trametinib, CyTOF: pERK
1	TuPro_5	70-80	m	9	4	1	ssm	0	850	1	0	0	1	0	2	SOC	Ipilimumab/Nivolumab	un	1.5	0	FMI: TMB, scRNA: PD-1 CTLA-4, digipath: inflamed, CyTOF: CTLA-4 PD-1
1	TuPro_6	50-60	m	7	4	0	un	1	550	0	0	1	1	1	4	beyond SOC	Naporafenib/Spartalizumab	pr	45.5	0	FMI: TMB
1	TuPro_7	50-60	m	7	4	0	un	0	350	1	0	1	1	1	4	SOC	Ipilimumab/Nivolumab	cr	32.5	0	FMI: TMB, digipath: inflamed PD-L1
1	TuPro_8	70-80	f	9	4	0	uv	0	600	0	1	0	1	1	3	beyond SOC	Cobimetinib/Erlotinib	pd	1.5	1	4iDRP: pERK pEGFR pMET pAKT apoptosis, CyTOF: pERK, Proteotype: EGFR
1	TuPro_9	70-80	f	9	4	0	alm	0	350	0	0	1	1	1	3	beyond SOC	Binimetinib/Nivolumab	pr	45.5	0	digipath: inflamed PD-L1 TLS, CyTOF: PD-L1 HLA-ABC, IMC: PD-L1, Pharmacoscopy: MEKi
1	TuPro_10	70-80	m	9	4	0	alm	1	700	0	0	1	1	1	3	SOC	Paclitaxel	pd	2	1	no TuPro suggestion followed
1	TuPro_13	50-60	m	8	4	1	alm	1	450	0	0	1	1	1	5	beyond SOC	Carboplatin/Sunitinib/Temozolomide	pr	14	1	FMI: KIT KDR PDGFRA
1	TuPro_13	50-60	m	8	4	1	alm	1	300	0	0	1	1	1	6	beyond SOC	Atezolizumab/Sunitinib	pr	12	1	FMI: KIT TMB, CyTOF: KIT VEGF-A, digipath: TLS PD-L1, IMC: PD-L1 HLA-ABC
1	TuPro_14	30-40	m	6	4	0	un	0	400	1	0	0	0	0	1	beyond SOC	Ipilimumab/Nivolumab/Relatlimab	pr	46.5	0	FMI: MSI, digipath: TLS
1	TuPro_18	50-60	m	8	4	0	nm	0	450	1	0	1	1	1	2	SOC	Ipilimumab/Nivolumab	pd	1	1	FMI: TMB
1	TuPro_18	50-60	m	8	4	0	nm	0	450	1	0	1	1	1	4	SOC	Cisplatin/Vindesine	pr	5.5	1	digipath: immune_excluded, IMC: immune_excluded
1	TuPro_19	50-60	m	7	4	0	nm	1	400	1	0	1	1	0	2	SOC	Ipilimumab/Nivolumab	pr	6	1	no TuPro suggestion followed
1	TuPro_20	70-80	m	5	3b	0	un	0	400	1	0	1	0	0	0	adjuvant	Pembrolizumab	ned	45.5	0	FMI: TMB, IMC: PD-1 CD8+_T_cell_infiltration PD-L1, scRNA: IFN_gamma_response, CyTOF: PD-1 PD-L1
1	TuPro_22	50-60	m	4	3c	0	un	0	250	0	0	0	0	0	1	beyond SOC	Ipilimumab/Nivolumab/Relatlimab	sd	5.5	1	FMI: TMB NRAS, CyTOF: HLA-ABC, scRNA: HLA-ABC, digipath: inflamed
1	TuPro_23	40-50	m	8	4	0	nm	1	450	0	0	1	0	0	1	SOC	Ipilimumab/Nivolumab	cr	46	0	FMI: TMB, digipath: inflamed, IMC: Interaction_CD8_PD1+_with_tumor_PD-L1+, CyTOF: PD-L1
1	TuPro_24	60-70	f	9	4	0	un	0	450	0	0	1	0	1	4	beyond SOC	Carboplatin/Trametinib	pr	8	1	FMI: NRAS, CyTOF: pERK, 4iDRP: pERK apoptosis pEGFR
1	TuPro_25	50-60	m	7	3b	0	ssm	0	250	1	0	0	0	1	1	SOC	Dabrafenib/Trametinib	pr	6.5	1	FMI: BRAF, Pharmacoscopy: sensitivity_BRAFi+MEKi, 4iDRP: pERK apoptosis
1	TuPro_26	30-40	m	2	3c	0	ssm	0	300	1	0	1	0	1	1	SOC	Dabrafenib/Trametinib	cr	36	0	FMI: BRAF, CyTOF: pERK
1	TuPro_29	70-80	m	6	3c	0	nm	0	350	1	0	1	0	0	2	SOC	Dabrafenib/Trametinib	pr	7.5	1	FMI: BRAF, 4iDRP: pERK pMET proliferation, scRNA: MAPK_pathway, CyTOF: pERK
1	TuPro_30	40-50	f	6	4	1	uv	0	2350	0	0	1	0	0	1	SOC	Ipilimumab/Nivolumab	pd	1	0	no TuPro suggestion followed
1	TuPro_33	50-60	m	7	4	2	ssm	0	950	0	0	1	1	1	4	beyond SOC	Nivolumab/Relatlimab/Ribociclib	pd	2	1	FMI: CDKN2A/B, digipath: inflamed TLS
1	TuPro_36	70-80	f	6	3b	0	alm	0	350	0	0	0	0	1	2	beyond SOC	Dasatinib	pd	0.5	1	FMI: KIT, CyTOF: FGFR1, Proteotype: SRC
1	TuPro_38	60-70	m	8	4	0	un	0	1650	1	0	1	1	1	4	beyond SOC	Dabrafenib/Pembrolizumab/Trametinib	pd	1.5	1	FMI: BRAF TMB, Pharmacoscopy: MEKi BRAFi
1	TuPro_39	40-50	m	6	4	0	ssm	1	450	1	0	1	1	1	3	beyond SOC	Dabrafenib/Regorafenib/Trametinib	pr	1.5	1	FMI: BRAF NF1, 4iDRP: pERK pMET proliferation, CyTOF: pERK mTOR, Pharmacoscopy: MEKi BRAFi, scRNA: MAPK_pathway
1	TuPro_40	70-80	m	10	4	0	nm	0	250	1	0	1	0	1	3	beyond SOC	Nivolumab/Trametinib	sd	3	1	FMI: TMB BRAF HRAS NF1, CyTOF: PD-L1 HLA-ABC pERK, IMC: HLA-ABC pERK, Pharmacoscopy: MEKi -- FMI: TMB BRAF HRAS NF1, Pharmacoscopy: MEKi, 4iDRP: pERK proliferation
1	TuPro_41	30-40	f	6	4	0	un	0	300	1	0	1	1	1	6	beyond SOC	Dacarbazine/Ribociclib	pd	1	0	Pharmacoscopy: dacarbazin, CyTOF: CDK6, scRNA: CDK6
1	TuPro_42	50-60	f	3	3c	0	alm	0	450	0	0	1	0	1	2	beyond SOC	Ribociclib/Trametinib	pd	2	1	FMI: CCND1, scRNA: CCND1 CDK4 MAPK_pathway, CyTOF: CDK4 CDK6 -- FMI: CCND1, 4iDRP: pEGFR pERK, CyTOF: pERK CDK4 CDK6, scRNA: CCND1 MAPK_pathway
1	TuPro_43	50-60	m	3	4	0	nm	0	400	1	0	0	0	0	0	adjuvant	Nivolumab	pd	8.5	1	digipath: inflamed, CyTOF: HLA-ABC, scRNA: HLA-ABC, IMC: CD8_T_cell_infiltration
1	TuPro_44	70-80	f	9	3b	0	ssm	0	400	1	0	0	0	0	0	adjuvant	Pembrolizumab	ned	42	0	FMI: TMB
1	TuPro_46	40-50	m	7	4	0	ssm	0	300	1	0	1	0	1	3	SOC	Dabrafenib/Trametinib	cr	28	1	FMI: BRAF, 4iDRP: pERK pEGFR pMET proliferation, CyTOF: pERK
1	TuPro_47	50-60	f	7	4	0	ssm	0	350	1	0	0	0	1	1	SOC	Dabrafenib/Trametinib	cr	17.5	1	FMI: BRAF NRAS, CyTOF: pERK
1	TuPro_48	20-30	m	2	3c	0	nm	0	350	1	0	0	0	0	0	adjuvant	Pembrolizumab	ned	40.5	0	FMI: TMB, digipath: inflamed, CyTOF: PD-1, IMC: PD-1
1	TuPro_49	50-60	f	7	4	1	alm	0	900	0	0	1	0	1	3	SOC	Temozolomide	pd	1	0	no TuPro suggestion followed
1	TuPro_50	50-60	m	7	4	0	ssm	0	400	1	0	0	0	0	1	SOC	Ipilimumab/Nivolumab	pd	2	1	FMI: TMB, digipath: inflamed
1	TuPro_50	50-60	m	7	4	0	ssm	0	400	1	0	0	0	1	2	SOC	Dabrafenib/Trametinib	cr	38	0	FMI: BRAF MAP2K1_(MEK1)
1	TuPro_51	40-50	f	7	4	1	nm	0	250	1	0	0	1	1	4	beyond SOC	Regorafenib	pd	0.5	1	FMI: BRAF KIT, IMC: pERK, Proteotype: MAP2K1
1	TuPro_52	70-80	m	9	4	1	other	0	400	0	0	1	1	1	6	SOC	Ipilimumab/Nivolumab	pr	6	1	FMI: TMB, IMC: HLA-ABC -- FMI: TMB, digipath: TLS, scRNA: IFN_gamma CTLA-4, CyTOF: PD-L1 CTLA-4, IMC: PD-L1
1	TuPro_53	70-80	m	9	4	2	un	1	1900	1	0	0	0	0	1	SOC	Dabrafenib/Trametinib	un	1.5	1	FMI: BRAF, 4iDRP: apoptosis pER pAKT pMET, CyTOF: pERK, Proteotype: RAF1, Pharmacoscopy: sensitivity_BRAFi+MEKi
1	TuPro_54	60-70	m	5	3c	0	ssm	0	300	1	0	0	0	0	0	adjuvant	Dabrafenib/Trametinib	ned	41	0	FMI: BRAF, Pharmacoscopy: MEKi+BRAFi, CyTOF: pERK, Proteotype: RAF1
1	TuPro_55	60-70	f	8	4	0	other	0	650	0	0	0	0	0	1	beyond SOC	Pembrolizumab/Lenvatinib or Placebo	pr	20.5	1	CyTOF: HLA-ABC, IMC: HLA-ABC, digipath: TLS inflamed
1	TuPro_57	50-60	m	8	4	0	un	1	400	0	0	1	0	0	1	SOC	Ipilimumab/Nivolumab	pr	41.5	0	FMI:TMB
1	TuPro_61	70-80	m	10	4	0	ssm	0	600	1	0	0	0	0	1	beyond SOC	Bempegaldesleukin/Nivolumab	pd	2	1	CyTOF: HLA-ABC PD-L1, IMC: HLA-ABC E-Cadherin, scRNA: E-Cadherin HLA-ABC CIFN_gamma_CD8+, Granzyme_B_CD8+ Perforin_CD8+
1	TuPro_61	70-80	m	10	4	0	ssm	0	1450	1	0	0	0	1	2	SOC	Binimetinib/Encorafenib	pd	3	1	FMI: BRAF, CyTOF: pERK
1	TuPro_62	50-60	f	3	3c	0	un	0	300	0	0	0	0	0	0	adjuvant	Nivolumab	ned	39.5	0	FMI: TMB, digipath: inflamed PD-L1, CyTOF: HLA-ABC, IMC: HLA-ABC PD-L1
1	TuPro_65	50-60	m	7	4	1	nm	0	1000	0	0	1	0	0	2	beyond SOC	Ipilimumab/Nivolumab/Temozolomide	pr	12.5	1	FMI: TMB, digipath: PD-L1, CyTOF: HLA-ABC, IMC: HLA-ABC PD-L1 E-Cadherin, Pharmacoscopy: temozolomide
1	TuPro_66	50-60	f	7	4	0	ssm	1	350	1	0	1	1	1	5	beyond SOC	Cabozantinib/Nivolumab	sd	9.5	1	FMI: TMB, 4iDRP: pERK apoptosis proliferation, CyTOF: MET VEGF-A HLA-ABC PD-L1, IMC: HLA-ABC E-Cadherin, scRNA: MET VEGF-B HLA-ABC E-Cadherin, scDNA: MET
1	TuPro_67	>80	f	10	4	0	un	1	350	0	0	1	0	0	1	SOC	Pembrolizumab	cr	36	0	scRNA: HLA-ABC IFN_gamma Perforin_CD8+, CyTOF: PD-L1 HLA-ABC, IMC: PD-L1 HLA-ABC
1	TuPro_71	50-60	f	3	3b	0	nm	0	250	1	0	0	0	1	1	SOC	Dabrafenib/Trametinib	cr	13	1	FMI: BRAF, 4iDRP: pERK proliferation
1	TuPro_72	50-60	f	7	4	0	nm	1	550	1	0	1	1	1	7	beyond SOC	Binimetinib/Encorafenib	pr	4	1	CyTOF: pERK, IMC: pERK, digipath: immune_desert
1	TuPro_73	70-80	f	9	4	0	uv	0	450	0	1	1	1	1	5	beyond SOC	Cobimetinib/Regorafenib	pd	1.5	1	FMI: GNAQ, CyTOF: pERK KIT FGFR1, 4iDRP: pERK proliferation
1	TuPro_75	40-50	f	6	4	0	ucm	0	350	1	0	0	0	1	0	adjuvant	Dabrafenib/Trametinib	pd	8.5	1	FMI: BRAF, CyTOF: pERK
1	TuPro_76	>80	m	6	3	0	lmm	0	300	0	0	1	0	0	0	adjuvant	Nivolumab	ned	37	0	FMI: TMB
1	TuPro_79	60-70	f	4	3c	0	ssm	0	300	0	0	0	0	1	1	SOC	Talimogene laherparepvec	cr	41.5	0	no TuPro suggestion followed
1	TuPro_80	40-50	m	6	4	0	ucm	0	350	1	0	0	0	0	1	SOC	Pembrolizumab	pd	1.5	1	no TuPro suggestion followed
1	TuPro_80	50-60	m	6	4	0	ucm	0	500	1	0	0	0	1	2	beyond SOC	Lenvatinib/Pembrolizumab/Quavonlimab	pd	2	1	no TuPro suggestion followed
1	TuPro_81	50-60	f	7	4	0	uv	0	350	0	0	0	0	0	1	SOC	Ipilimumab/Nivolumab	cr	36	0	IMC: PD-L1 HLA-ABC, CyTOF: PD-L1 HLA-ABC
1	TuPro_83	60-70	f	9	4	0	nm	0	550	0	0	1	0	0	1	SOC	Ipilimumab/Nivolumab	pd	3	1	FMI: TMB, IMC: HLA-ABC PD-L1 -- FMI: TMB, IMC: HLA-ABC, CyTOF: HLA-ABC
1	TuPro_84	70-80	f	11	4	1	ssm	1	400	1	0	0	1	1	3	SOC	Temozolomide	pd	3	1	no TuPro suggestion followed
1	TuPro_85	70-80	m	10	4	0	nm	0	350	0	0	1	0	1	1	SOC	Ipilimumab/Nivolumab	cr	12.5	1	FMI: TMB
1	TuPro_87	60-70	m	8	4	0	uv	0	400	0	0	1	0	1	2	beyond SOC	Nivolumab/Temozolomide	pd	3	1	no TuPro suggestion followed
1	TuPro_87	60-70	m	8	4	0	uv	0	300	0	0	1	1	1	3	beyond SOC	Nivolumab/Trametinib	pd	5.5	1	CyTOF: pERK, IMC: pERK
1	TuPro_88	60-70	f	8	4	2	alm	0	400	1	0	1	1	0	0	adjuvant	Pembrolizumab	pd	1	1	FMI: TMB, digipath: inflamed
1	TuPro_89	70-80	f	5	3b	0	ssm	0	400	1	0	0	0	1	3	SOC	Binimetinib/Encorafenib	pr	6.5	1	FMI: BRAF, Pharmacoscopy: binimetinib, CyTOF: pERK, scRNA: MAPK_signaling, IMC: pERK, 4iDRP: pERK
1	TuPro_90	70-80	f	11	4	0	alm	0	250	0	0	0	0	0	1	SOC	Pembrolizumab	cr	46.5	0	digipath: inflamed TLS, CyTOF: exhausted_CD8
1	TuPro_92	20-30	m	6	4	0	other	0	350	1	0	0	0	0	1	SOC	Atezolizumab/Cobimetinib/Vemurafenib	sd	3.5	1	FMI: BRAF
1	TuPro_93	60-70	f	8	4	0	nm	0	400	0	0	0	0	0	1	beyond SOC	Linrodostat/Nivolumab/Relatlimab	cr	34.5	0	digipath: inflamed, CyTOF: HLA-ABC, IMC: HLA-ABC
1	TuPro_94	70-80	m	9	4	1	other	0	550	0	0	1	0	1	2	beyond SOC	Cobimetinib	pd	0	1	FMI: NRAS, CyTOF: pERK, scRNA: MAPK, 4iDRP: pERK proliferation apoptosis
1	TuPro_96	30-40	m	6	4	0	other	0	350	0	0	0	0	1	2	beyond SOC	Binimetinib/Pembrolizumab	sd	6	1	FMI: GNA11, IMC: HLA-ABC pERK, digipath: inflamed
1	TuPro_97	40-50	m	7	4	0	nm	1	200	1	0	1	1	1	4	beyond SOC	Binimetinib/Encorafenib/Nivolumab	pr	25	1	FMI: TMB BRAF, CyTOF: HLA-ABC, IMC: HLA-ABC
1	TuPro_98	60-70	m	8	4	0	nm	0	1000	0	0	1	1	1	5	SOC	Ipilimumab/Nivolumab	pr	15.5	1	digipath: inflamed PD-1 PD-L1, IMC: PD-1 PD-L1 HLA-ABC
1	TuPro_99	50-60	m	6	4	0	nm	0	200	1	0	1	0	1	2	SOC	Atezolizumab/Cobimetinib/Vemurafenib	pr	5.5	1	FMI: BRAF, 4iDRP: pERK apoptosis, Pharmacoscopy: MEKi+BRAFi, CyTOF: pERK, scRNA: MAPK_signaling
1	TuPro_100	50-60	f	7	4	1	nm	1	450	0	0	1	1	1	4	beyond SOC	Nivolumab/Temozolomide	pd	3	1	FMI: TMB, IMC: PD-L1 HLA-ABC
1	TuPro_101	50-60	f	4	3b	0	ssm	0	350	1	0	0	0	0	0	adjuvant	Pembrolizumab	ned	29.5	0	FMI: TMB
1	TuPro_103	50-60	m	7	4	0	uv	0	350	1	1	1	1	1	4	beyond SOC	Olaparib/Temozolomide	pd	2.5	1	4iDRP: MET apoptosis proliferation
1	TuPro_104	70-80	f	9	4	0	alm	0	300	0	0	1	0	1	3	SOC	Paclitaxel	pd	2.5	1	digipath: immune_excluded
1	TuPro_105	>80	f	13	4	0	nm	1	350	0	0	0	0	0	1	SOC	Pembrolizumab	pr	3	1	digipath: inflamed, CyTOF: HLA-ABC, IMC: HLA-ABC
1	TuPro_106	40-50	m	6	4	0	ssm	0	250	1	0	0	1	1	2	beyond SOC	Binimetinib/Encorafenib/Nivolumab	cr	16	1	FMI: TMB, CyTOF: HLA-ABC pERK, IMC: HLA-ABC
1	TuPro_110	50-60	f	7	4	0	un	1	1500	1	0	1	1	1	5	SOC	Ipilimumab/Nivolumab	cr	33.5	0	digipath: inflamed PD-1 PD-L1, CyTOF: PD-1 PD-L1 HLA-ABC, IMC: PD-1 PD-L1 HLA-ABC
1	TuPro_111	60-70	f	4	3c	0	ssm	0	250	1	0	0	0	0	1	SOC	Ipilimumab/Nivolumab	cr	12	1	no TuPro suggestion followed
1	TuPro_112	60-70	m	9	4	0	un	0	350	0	0	1	0	1	3	SOC	Cisplatin/Vindesine	pr	2	0	4iDRP: vindesine pAKT proliferation
1	TuPro_113	50-60	f	10	4	0	ssm	0	300	0	0	0	0	1	0	adjuvant	Ipilimumab/Nivolumab	cr	34	1	digipath: inflamed TLS, CyTOF: HLA-ABC PD-1, IMC: HLA-ABC PD-1, scRNA:IFN_gamma+T_cells HLA-ABC
1	TuPro_114	70-80	m	11	4	1	ssm	0	350	1	0	0	0	0	2	SOC	Pembrolizumab	un	0.5	1	no TuPro suggestion followed
1	TuPro_116	70-80	m	9	4	1	nm	0	350	0	0	1	1	1	6	beyond SOC	Nilotinib	sd	8.5	1	FMI: KIT, 4iDRP: apoptosis proliferation, CyTOF: KIT, Proteotype: SRC PRKCA
1	TuPro_117	60-70	m	8	4	0	uv	0	350	0	1	0	0	1	2	SOC	Temozolomide	pd	1	0	no TuPro suggestion followed
1	TuPro_118	70-80	f	9	4	1	ucm	1	350	1	0	0	0	0	1	SOC	Ipilimumab/Nivolumab	un	0	0	FMI: TMB, CyTOF: HLA-ABC, IMC: HLA-ABC
1	TuPro_119	40-50	m	6	4	0	ssm	0	350	0	0	0	1	1	5	SOC	Ipilimumab/Nivolumab	pr	15.5	1	FMI: TMB, CyTOF: PD-1 HLA-ABC, IMC: PD-1 PD-L1 HLA-ABC, scRNA: PD-1 HLA-ABC, digipath: PD-1 PD-L1
1	TuPro_120	60-70	m	4	3c	0	ucm	0	200	0	0	0	0	0	0	adjuvant	Nivolumab	pd	6.5	1	FMI: TMB, IMC: PD-1 PD-L1 HLA-ABC, CyTOF: PD-1 HLA-ABC, digipath: inflamed
1	TuPro_121	30-40	m	2	3c	0	nm	0	200	0	1	1	0	1	2	beyond SOC	Imatinib	pd	1	1	Pharmacoscopy: imatinib, CyTOF: KIT immune_excluded, IMC: immune_excluded, digipath: immune_excluded
1	TuPro_122	50-60	f	3	3c	0	alm	0	200	0	0	0	0	1	1	SOC	Ipilimumab/Nivolumab	pd	2.5	1	no Tupro suggestion followed
1	TuPro_123	70-80	m	9	4	2	un	0	700	1	0	0	1	1	3	SOC	Atezolizumab/Cobimetinib/Vemurafenib	pd	1	1	FMI: TMB BRAF, IMC: PD-L1 HLA-ABC
1	TuPro_125	60-70	f	8	4	0	un	0	350	1	0	0	0	0	1	beyond SOC	Linrodostat/Nivolumab/Relatlimab	sd	13	1	digipath: inflamed, IMC: PD-L1 HLA-ABC, CyTOF: PD-L1 HLA-ABC
1	TuPro_127	>80	m	6	3d	0	nm	0	300	1	0	0	0	0	0	adjuvant	Pembrolizumab	ned	30	0	FMI: TMB, IMC: HLA-ABC, CyTOF: HLA-ABC
1	TuPro_128	>80	m	10	3c	0	nm	0	250	0	0	0	0	0	1	SOC	Pembrolizumab	cr	29	0	FMI: TMB, CyTOF: PD-1 PD-L1 HLA-ABC, IMC: PD-1 PD-L1 HLA-ABC, scRNA: PD-1 HLA-ABC, digipath: PD-1 PD-L1
1	TuPro_129	60-70	m	8	4	0	ssm	0	200	0	0	1	0	1	3	beyond SOC	Ribociclib/Trametinib	pr	3	1	FMI: NRAS CDKN2A/B, CyTOF: pERK
1	TuPro_132	60-70	m	8	4	1	ucm	0	650	0	0	0	0	1	2	SOC	Ipilimumab/Nivolumab	pd	2	1	IMC: PD-L1 HLA-ABC
1	TuPro_134	70-80	m	10	4	1	other	0	350	0	0	0	1	1	4	beyond SOC	Pemprolizumab/Trametinib	pd	2.5	1	FMI: NRAS, IMC: pERK
0	Non-TuPro_1	>80	f	10	4	0	nm	0	350	0	0	0	0	0	1	SOC	Pembrolizumab	cr	28	0
0	Non-TuPro_2	40-50	f	6	4	1	un	1	250	0	0	1	0	0	1	SOC	Ipilimumab/Nivolumab	cr	28	0
0	Non-TuPro_3	60-70	m	8	4	0	ucm	0	400	0	0	0	0	0	1	SOC	Pembrolizumab	sd	28	0
0	Non-TuPro_4	>80	m	11	4	1	ucm	0	450	0	0	0	0	0	1	SOC	Pembrolizumab	pd	3	1
0	Non-TuPro_5	70-80	m	10	4	0	uv	0		0	0	0	0	0	1	SOC	Ipilimumab/Nivolumab	pd	1	1
0	Non-TuPro_5	70-80	m	10	4	0	uv	0	250	0	1	0	0	1	2	beyond SOC	Tebentafusp	pd	2.5	1
0	Non-TuPro_6	50-60	m	7	4	0	ssm	1	450	0	0	1	0	0	1	SOC	Nivolumab	sd	21.5	1
0	Non-TuPro_6	50-60	m	7	4	1	ssm	1	300	0	0	1	0	1	2	beyond SOC	Ribociclib/Spartalizumab	pd	2.5	1
0	Non-TuPro_6	50-60	m	7	4	1	ssm	1	600	0	0	1	0	1	3	beyond SOC	Ipilimumab/Nivolumab	pd	2.5	1
0	Non-TuPro_7	70-80	f	11	3	0	un	0	200	0	0	0	0	0	0	adjuvant	Nivolumab	ned	23.5	1
0	Non-TuPro_8	60-70	m	8	3	0	ssm	0	100	1	0	0	0	0	0	neoadjuvant	Pembrolizumab/Vibostolimab	sd	27.5	0
0	Non-TuPro_8	60-70	m	8	3	0	ssm	0	100	1	0	0	0	1	0	adjuvant	Pembrolizumab	cr	24.5	0
0	Non-TuPro_9	60-70	f	8	3	0	ssm	0	450	1	0	0	0	0	1	beyond SOC	Linrodostat/Nivolumab/Relatlimab	sd	5.5	1
0	Non-TuPro_9	60-70	f	8	4	0	ssm	1	350	1	0	0	0	1	2	SOC	Binimetinib/Encorafenib	cr	9	1
0	Non-TuPro_10	30-40	m	6	3	0	nm	0	150	1	0	0	0	0	0	adjuvant	Nivolumab	ned	14	1
0	Non-TuPro_11	>80	f	13	4	0	ssm	0	250	1	0	0	0	0	1	SOC	Pembrolizumab	cr	17	1
0	Non-TuPro_12	50-60	m	8	3	0	nm	0	150	1	0	0	0	0	0	adjuvant	Dabrafenib/Trametinib	ned	16.5	1
0	Non-TuPro_13	60-70	m	8	3	NA	nm	0	150	0	0	0	0	0	0	adjuvant	Nivolumab	ned	26	0
0	Non-TuPro_14	60-70	m	10	4	0	uv	0	300	0	1	1	0	0	1	SOC	Ipilimumab/Nivolumab	pd	3	1
0	Non-TuPro_15	70-80	m	9	4	0	ssm	0	150	0	0	1	0	0	1	SOC	Nivolumab	pd	2	1
0	Non-TuPro_16	40-50	m	6	3	0	ucm	0	200		0	0	0	0	0	adjuvant	Pembrolizumab	ned	26.5	0
0	Non-TuPro_17	50-60	f	8	4	0	uv	0	350	0	1	1	0	0	1	SOC	Pembrolizumab	sd	11	1
0	Non-TuPro_17	60-70	f	8	4	0	uv	0	400	0	1	1	0	1	2	SOC	Temozolomide	sd	11.5	1
0	Non-TuPro_17	60-70	f	8	4	0	uv	0	300	0	1	1	0	1	3	beyond SOC	Ipilimumab/Nivolumab	pd	2.5	1
0	Non-TuPro_17	60-70	f	8	4	1	uv	0	250	0	1	1	0	1	4	beyond SOC	Tebentafusp	pd	2	1
0	Non-TuPro_18	40-50	f	6	4	0	ucm	0	400	1	0	0	0	0	1	SOC	Ipilimumab/Nivolumab	pd	2	1
0	Non-TuPro_18	40-50	f	6	4	0	ucm	0	150	1	0	1	0	1	2	SOC	Atezolizumab/Cobimetinib/Vemurafenib	cr	25	0
0	Non-TuPro_19	50-60	f	7	4	0	un	0	300	0	0	0	0	0	1	SOC	Ipilimumab/Nivolumab	cr	26	0
0	Non-TuPro_20	>80	m	9	3	1	un	0	250	0	0	0	0	0	0	adjuvant	Pembrolizumab	ned	24.5	0
0	Non-TuPro_21	40-50	f	6	4	0	nm	0	200	1	0	0	0	0	1	beyond SOC	Linrodostat/Nivolumab/Relatlimab	cr	26.5	0
0	Non-TuPro_22	70-80	f	10	4	0	nm	0	650	1	0	0	0	0	1	SOC	Pembrolizumab	pd	1	1
0	Non-TuPro_23	70-80	f	10	3c	0	nm	0	150	0	0	0	0	0	0	adjuvant	Nivolumab	pd	2	1
0	Non-TuPro_23	70-80	f	10	3c	0	nm	0	150	0	0	0	0	1	1	SOC	Ipilimumab/Nivolumab	cr	16	1
0	Non-TuPro_24	50-60	m	7	3c	0	ssm	0	200	0	0	0	0	0	0	neoadjuvant	Gebasaxturev/Pembrolizumab	pr	26	0
0	Non-TuPro_24	60-70	m	7	3c	0	ssm	0	150	0	0	0	0	0	0	adjuvant	Pembrolizumab	pr	23	0
0	Non-TuPro_25	60-70	m	8	4	1	nm	1	150	1	0	1	1	1	2	SOC	Dabrafenib/Trametinib	pr	2.5	0
0	Non-TuPro_25	60-70	m	8	4	1	nm	1	250	1	1	1	1	1	3	SOC	Ipilimumab/Nivolumab	cr	13	1
0	Non-TuPro_26	60-70	m	8	3c	0	ssm	0	300	0	0	0	0	0	0	adjuvant	Nivolumab	ned	8	1
0	Non-TuPro_27	60-70	m	8	4	0	uv	0	350	0	0	1	0	0	1	SOC	Ipilimumab/Nivolumab	pd	3	1
0	Non-TuPro_27	60-70	m	8	4	0	uv	0	250	0	1	1	0	1	2	beyond SOC	Tebentafusp	pd	2	1
0	Non-TuPro_28	60-70	m	8	4	0	ssm	1	300	1	0	1	0	0	1	beyond SOC	Atezolizumab/Cobimetinib/Vemurafenib	sd	3.5	1
0	Non-TuPro_28	60-70	m	8	4	1	ssm	1	150	1	0	1	0	1	2	beyond SOC	Ipilimumab/Nivolumab	pd	1	1
0	Non-TuPro_28	60-70	m	8	4	1	ssm	1	150	1	0	1	0	1	3	SOC	Carboplatin/Temozolomide	pd	2	1
0	Non-TuPro_29	>80	m	6	3c	0	lmm	0	350	1	0	0	0	0	0	adjuvant	Nivolumab	ned	6.5	1
0	Non-TuPro_29	>80	m	6	3c	0	lmm	0	200	1	0	0	0	1	0	adjuvant	Dabrafenib/Trametinib	ned	18.5	1
0	Non-TuPro_30	60-70	m	9	4	1	nm	0	150	0	0	1	1	1	2	beyond SOC	Naporafenib/Ribociclib	sd	8.5	1
0	Non-TuPro_31	50-60	m	7	4	1	un	0	1650	0	0	0	0	0	1	beyond SOC	Nivolumab/Relatlimab	pd	0.5	1
0	Non-TuPro_31	50-60	m	7	4	1	un	0	2450	0	0	0	0	1	2	SOC	Carboplatin/Paclitaxel		1	0
0	Non-TuPro_31	50-60	m	7	4	1	un	0	2650	0	0	0	1	1	3	SOC	Cisplatin/Vindesine	pd	2.5	1
0	Non-TuPro_32	30-40	m	6	3c	0	nm	0	200	1	0	0	0	0	0	adjuvant	Dabrafenib/Trametinib	pr	9.5	1
0	Non-TuPro_33	50-60	m	7	3c	0	nm	0	200	1	0	0	0	0	0	adjuvant	Pembrolizumab	pd	2.5	1
0	Non-TuPro_33	50-60	m	7	3c	0	nm	0	250	1	0	0	0	1	1	SOC	Dabrafenib/Trametinib	cr	17.5	0
0	Non-TuPro_34	60-70	f	9	3b	0	alm	0	350	1	0	0	0	0	0	adjuvant	Nivolumab	ned	22.5	1
0	Non-TuPro_34	70-80	f	9	3b	0	alm	0	350	1	0	0	0	1	1	SOC	Ipilimumab/Nivolumab	cr	9	1
0	Non-TuPro_35	60-70	m	8	3c	0	un	0		0	0	0	0	0	0	adjuvant	Pembrolizumab	ned	23.5	0
0	Non-TuPro_36	50-60	m	7	3b	0	ssm	0	250	0	0	0	1	0	0	adjuvant	Nivolumab	ned	18.5	1
0	Non-TuPro_37	30-40	m	6	3a	0	ssm	0	150	1	0	0	0	0	0	adjuvant	Dabrafenib/Trametinib	ned	23.5	0
0	Non-TuPro_38	70-80	m	15	3c	0	nm	0	200	0	0	0	0	0	0	adjuvant	Nivolumab	ned	20.5	0
0	Non-TuPro_39	20-30	f	6	3b	0	ssm	0	200	1	0	0	0	0	0	adjuvant	Pembrolizumab	ned	24	0
0	Non-TuPro_40	70-80	m	9	3b	0	un	0	200	0	0	0	0	0	0	adjuvant	Nivolumab	pd	3	1
0	Non-TuPro_40	70-80	m	9	4	0	un	0	200	0	0	1	0	1	1	SOC	Ipilimumab/Nivolumab	pd	3	1
0	Non-TuPro_41	30-40	f	6	3b	0	nm	0	300	1	0	0	0	0	0	adjuvant	Nivolumab	ned	26.5	1
0	Non-TuPro_41	30-40	f	6	3c	0	nm	0	150	1	0	0	0	1	0	adjuvant	Dabrafenib/Trametinib	ned	17	0
0	Non-TuPro_42	>80	f	10	4	0	un	0	250	1	0	0	0	0	0	adjuvant	Pembrolizumab	ned	23	0
0	Non-TuPro_43	70-80	m	11	4	1	un	0	400	1	0	0	1	1	6	beyond SOC	Nivolumab/Relatlimab	pr	22	1
0	Non-TuPro_44	70-80	m	10	3c	0	nm	0	300	0	0	0	0	0	1	SOC	Pembrolizumab	cr	28.5	0
0	Non-TuPro_45	30-40	m	6	2b	0	other	0	300	0	0	1	0	0	0	adjuvant	Nivolumab	ned	37.5	1
0	Non-TuPro_45	40-50	m	6	4	0	other	0	150	0	0	1	0	1	1	SOC	Ipilimumab/Nivolumab	pd	2.5	1
0	Non-TuPro_46	>80	m	10	4	1	ssm	1	150	0	0	1	0	0	1	SOC	Pembrolizumab	pd	0.5	1
0	Non-TuPro_47	70-80	m	6	3b	0	un	0	150	0	0	0	0	0	0	adjuvant	Pembrolizumab	ned	22.5	0
0	Non-TuPro_48	70-80	m	10	4	1	ssm	1	400	1	0	1	0	0	1	SOC	Dabrafenib/Trametinib	cr	16	1
0	Non-TuPro_48	70-80	m	10	4	1	ssm	1	500	1	0	1	1	0	2	SOC	Ipilimumab/Nivolumab	cr	33.5	0
0	Non-TuPro_49	60-70	m	8	4	0	nm	1	450	1	0	1	1	1	6	SOC	Paclitaxel/Temozolomide	pd	3	1
0	Non-TuPro_50	50-60	m	8	3c	0	un	0	300	0	1	1	0	0	1	SOC	Pembrolizumab	cr	31	1
0	Non-TuPro_51	30-40	m	6	4	3	ssm	1	1350	1	0	1	1	1	5	beyond SOC	Dabrafenib/Trametinib	pr	5.5	1
0	Non-TuPro_51	30-40	m	6	4	3	ssm	1	450	1	0	1	1	1	6	SOC	Paclitaxel	pd	1.5	1
0	Non-TuPro_52	50-60	m	7	4	NA	ssm	0	450	1	0	1	0	0	1	SOC	Cobimetinib/Vemurafenib	pr	12.5	1
0	Non-TuPro_53	>80	m	13	4	2	un	1	500	0	0	0	0	0	1	SOC	Pembrolizumab	pd	1	1
0	Non-TuPro_54	>80	f	10	3b	0	un	0	200	1	0	0	0	0	0	adjuvant	Dabrafenib/Trametinib	ned	2.5	0
0	Non-TuPro_54	>80	f	10	3b	0	un	0	250	1	0	0	0	0	0	adjuvant	Pembrolizumab	ned	11.5	0
0	Non-TuPro_55	70-80	m	9	3d	0	nm	0	250	1	0	0	0	0	0	adjuvant	Nivolumab	ned	2	1
0	Non-TuPro_55	70-80	m	9	4	1	nm	0	300	1	0	0	0	1	1	SOC	Dabrafenib/Trametinib	cr	7	0
0	Non-TuPro_56	60-70	m	8	4	0	ucm	0	350	1	0	0	0	0	0	adjuvant	Nivolumab	ned	12	1
0	Non-TuPro_56	60-70	m	8	4	0	ucm	1	300	1	0	1	0	1	1	SOC	Dabrafenib/Trametinib	cr	16	0
0	Non-TuPro_56	70-80	m	8	4	1	ucm	1	250	1	0	1	1	1	2	beyond SOC	Binimetinib/Encorafenib	cr	20.5	0
0	Non-TuPro_57	60-70	f	8	3c	0	ucm	0	300	1	0	0	0	0	0	adjuvant	Pembrolizumab	ned	12	1
0	Non-TuPro_58	50-60	f	7	3b	0	nm	0	400	0	0	0	0	0	0	adjuvant	Pembrolizumab	ned	49.5	0
0	Non-TuPro_59	50-60	m	7	4	0	un	0	400	1	0	1	0	0	1	beyond SOC	Ipilimumab/Nivolumab/Relatlimab	pd	16.5	1
0	Non-TuPro_59	50-60	m	7	4	0	un	0	700	1	0	1	0	1	2	SOC	Binimetinib/Encorafenib	pd	3	1
0	Non-TuPro_59	50-60	m	7	4	0	un	0	550	1	0	1	1	1	3	SOC	Cisplatin/Vindesine	pd	3	1
0	Non-TuPro_59	50-60	m	7	4	0	un	0	550	1	0	1	1	1	4	SOC	Atezolizumab/Cobimetinib/Vemurafenib	pd	1.5	1
0	Non-TuPro_59	50-60	m	7	4	0	un	1	1000	1	0	1	1	1	5	beyond SOC	Paclitaxel/Ribociclib	pd	0.5	1
0	Non-TuPro_60	50-60	m	9	3b	0	nm	0	350	0	0	0	0	0	0	adjuvant	Pembrolizumab	ned	49	0
0	Non-TuPro_61	50-60	m	7	3b	0	ssm	0	350	0	0	0	0	0	0	adjuvant	Pembrolizumab	ned	47	0
0	Non-TuPro_62	30-40	m	6	4	1	un	1	450	0	0	1	0	0	1	SOC	Ipilimumab/Nivolumab	sd	5.5	1
0	Non-TuPro_62	30-40	m	6	4	1	un	1	300	0	0	1	0	1	2	beyond SOC	Nivolumab/Temozolomide	sd	2	0
0	Non-TuPro_62	30-40	m	6	4	1	un	1	800	0	1	1	1	1	3	beyond SOC	Nivolumab	sd	15.5	1
0	Non-TuPro_62	30-40	m	6	4	2	un	1	550	0	1	1	1	1	4	SOC	Temozolomide	pr	9.5	1
0	Non-TuPro_63	60-70	m	8	4	2	nm	1	300	0	0	1	0	0	1	SOC	Ipilimumab/Nivolumab	cr	47.5	0
0	Non-TuPro_64	60-70	m	8	4	0	ssm	0	200	0	0	0	0	0	1	beyond SOC	Lenvatinib/Pembrolizumab/Quavonlimab	pr	4	1
0	Non-TuPro_65	10-20	f	6	4	0	ssm	1	400	1	0	1	0	1	1	SOC	Ipilimumab/Nivolumab	pd	2	1
0	Non-TuPro_65	10-20	f	6	4	0	ssm	1	400	1	0	1	0	1	2	SOC	Dabrafenib/Trametinib	pr	10	1
0	Non-TuPro_65	10-20	f	6	4	1	ssm	1	350	1	0	1	1	1	3	beyond SOC	Dabrafenib/Pembrolizumab/Trametinib	pr	6.5	1
0	Non-TuPro_66	70-80	m	9	4	0	ucm	1	300	1	0	1	0	0	1	SOC	Ipilimumab/Nivolumab	cr	34.5	1
0	Non-TuPro_67	60-70	m	8	4	3	ucm	1	700	1	0	0	0	0	1	SOC	Ipilimumab/Nivolumab	pd	0.5	1
0	Non-TuPro_67	60-70	m	8	4	3	ucm	1	1100	1	0	0	0	1	2	SOC	Cobimetinib/Vemurafenib	pd	1.5	0
0	Non-TuPro_68	70-80	m	9	3c	0	un	0	400	0	0	1	0	0	1	SOC	Pembrolizumab	cr	32	1
0	Non-TuPro_69	60-70	m	8	4	0	un	1	400	0	0	1	0	0	1	SOC	Ipilimumab/Nivolumab	sd	9	1
0	Non-TuPro_70	60-70	m	8	3b	NA	lmm	0	350	0	0	0	0	0	0	adjuvant	Pembrolizumab	ned	43.5	0
0	Non-TuPro_71	60-70	f	9	4	0	other	0	350	0	0	1	0	0	1	SOC	Ipilimumab/Nivolumab	cr	44	0
0	Non-TuPro_72	70-80	m	9	4	1	ssm	1	250	0	0	1	0	0	1	SOC	Ipilimumab/Nivolumab	pd	3	1
0	Non-TuPro_72	70-80	m	9	4	1	ssm	1	600	0	0	1	0	1	2	SOC	Temozolomide	sd	1	0
0	Non-TuPro_72	70-80	m	9	4	1	ssm	1	650	0	0	1	1	1	3	beyond SOC	Sunitinib	sd	3	1
0	Non-TuPro_73	10-20	m	6	3c	0	un	0	300	1	0	0	0	0	0	adjuvant	Dabrafenib/Trametinib	ned	21.5	1
0	Non-TuPro_74	30-40	f	6	4	1	un	1	450	1	0	1	1	0	2	beyond SOC	Dabrafenib/Ipilimumab/Nivolumab/Trametinib	pd	1.5	1
0	Non-TuPro_74	40-50	f	6	4	1	un	1	450	1	0	1	1	1	3	SOC	Carboplatin/Temozolomide	sd	4.5	1
0	Non-TuPro_74	40-50	f	6	4	1	un	1	300	1	0	1	1	1	4	beyond SOC	Nivolumab/Relatlimab	sd	2.5	1
0	Non-TuPro_74	40-50	f	6	4	3	un	1	300	1	0	1	1	1	5	SOC	Temozolomide	pd	0	1
0	Non-TuPro_74	40-50	f	6	4	3	un	1	300	1	0	1	1	1	6	beyond SOC	Nivolumab intrathecal	pd	0	1
0	Non-TuPro_75	70-80	m	10	4	0	ucm	0	350	0	0	0	0	0	1	SOC	Pembrolizumab	pr	26	1
0	Non-TuPro_76	70-80	f	9	2b	0	ssm	0		1	0	0	0	0	0	adjuvant	Pembrolizumab	ned	45	0
0	Non-TuPro_77	70-80	m	9	4	1	uv	0	850	0	0	0	0	0	1	SOC	Ipilimumab/Nivolumab	pd	0.5	1
0	Non-TuPro_77	70-80	m	9	4	1	uv	0	1550	0	0	0	0	1	2	SOC	Temozolomide	pd	0.5	1
0	Non-TuPro_78	40-50	m	6	3c	0	ssm	0	250	1	0	0	0	0	0	adjuvant	Nivolumab	ned	43	0
0	Non-TuPro_79	60-70	m	8	3c	0	nm	0	400	1	0	0	0	0	0	adjuvant	Pembrolizumab	ned	43.5	0
0	Non-TuPro_80	60-70	m	8	3b	0	ucm	0	400	0	0	0	0	0	0	adjuvant	Pembrolizumab	ned	42.5	0
0	Non-TuPro_81	70-80	f	10	3c	0	un	0	300	1	0	0	0	0	0	adjuvant	Pembrolizumab	ned	43	0
0	Non-TuPro_82	50-60	f	7	3c	NA	alm	0	300	0	0	0	0	0	0	adjuvant	Pembrolizumab	ned	41.5	0
0	Non-TuPro_83	50-60	m	7	3c	0	nm	0	350	1	0	0	0	0	0	adjuvant	Nivolumab	ned	19.5	1
0	Non-TuPro_83	50-60	m	7	4	0	nm	0	150	1	0	0	0	1	1	beyond SOC	Pembrolizumab/Quavonlimab	pr	19	0
0	Non-TuPro_84	70-80	m	9	3c	0	un	0	300	1	0	0	0	0	0	adjuvant	Pembrolizumab	ned	41.5	0
0	Non-TuPro_85	60-70	m	9	3c	0	ssm	0	250	1	0	0	0	0	0	adjuvant	Nivolumab	ned	4	1
0	Non-TuPro_85	70-80	m	9	4	0	ssm	0	250	1	0	0	0	1	1	SOC	Binimetinib/Encorafenib	cr	12	1
0	Non-TuPro_85	70-80	m	9	4	0	ssm	1	150	1	0	0	1	1	2	beyond SOC	Binimetinib	pr	2	0
0	Non-TuPro_85	70-80	m	9	4	0	ssm	1	100	1	0	1	1	1	3	SOC	Ipilimumab/Nivolumab	pd	1	1
0	Non-TuPro_86	70-80	f	9	3c	0	nm	0		0	0	0	0	0	1	SOC	Talimogene laherparepvec	pd	2	1
0	Non-TuPro_86	70-80	f	9	4	0	nm	0	400	0	0	0	0	0	2	SOC	Pembrolizumab	pd	3	1
0	Non-TuPro_87	70-80	m	10	4	0	nm	1	250	1	0	1	0	0	1	SOC	Ipilimumab/Nivolumab	pr	12	1
0	Non-TuPro_88	60-70	m	8	4	0	nm	0	150	0	0	0	0	0	1	SOC	Pembrolizumab	cr	19.5	0
0	Non-TuPro_89	60-70	m	8	4	1	uv	0	350	0	1	1	0	0	1	SOC	Ipilimumab/Nivolumab	pd	3	1
0	Non-TuPro_89	60-70	m	8	4	1	uv	0	900	0	1	1	0	1	2	SOC	Temozolomide	pd	2	1
0	Non-TuPro_90	60-70	f	4	1b	NA	other	0	350	0	0	0	0	0	0	adjuvant	Ipilimumab/Nivolumab	ned	37.5	0
0	Non-TuPro_91	40-50	m	6	3c	0	nm	0	250	0	0	0	0	0	0	adjuvant	Pembrolizumab	ned	6.5	1
0	Non-TuPro_92	70-80	m	9	3b	0	ssm	0	300	0	0	0	0	0	0	adjuvant	Nivolumab	ned	38.5	0
0	Non-TuPro_93	50-60	f	7	4	0	uv	0	350	0	1	1	0	0	1	SOC	Ipilimumab/Nivolumab	pr	33.5	1
0	Non-TuPro_94	50-60	m	7	3c	0	nm	0	450	0	0	0	0	0	0	adjuvant	Pembrolizumab	ned	21.5	1
0	Non-TuPro_95	70-80	m	9	4	0	lmm	1	2550	0	0	0	0	0	1	SOC	Ipilimumab/Nivolumab	pd	0.5	1
0	Non-TuPro_96	60-70	m	8	3c	1	ssm	0	300	1	0	0	0	0	0	adjuvant	Pembrolizumab	ned	8	1
0	Non-TuPro_96	60-70	m	8	4	1	ssm	0	250	1	0	0	0	1	1	SOC	Binimetinib/Encorafenib	pd	2.5	1
0	Non-TuPro_96	60-70	m	8	4	2	ssm	1	800	1	0	1	1	1	2	SOC	Ipilimumab/Nivolumab	pd	0	1
0	Non-TuPro_97	60-70	f	8	3b	NA	other	0	350	1	0	1	0	0	0	adjuvant	Nivolumab	ned	28	0
0	Non-TuPro_98	>80	m	10	4	0	nm	0		0	0	0	0	0	1	SOC	Pembrolizumab	cr	37	0
0	Non-TuPro_99	60-70	f	8	4	2	un	1	700	1	0	0	0	0	1	beyond SOC	Atezolizumab/Cobimetinib/Vemurafenib	sd	3.5	1
0	Non-TuPro_100	50-60	f	7	3c	0	nm	0	350	0	0	0	0	0	0	adjuvant	Pembrolizumab	pd	0.5	1
0	Non-TuPro_100	50-60	f	7	3c	0	nm	0	400	0	0	0	0	1	1	SOC	Ipilimumab/Nivolumab	cr	34	0
0	Non-TuPro_101	70-80	f	9	4	0	ssm	0	350	1	0	0	0	0	0	adjuvant	Nivolumab	ned	35	0
0	Non-TuPro_102	40-50	m	6	3a	0	ssm	0	300	1	0	0	0	0	0	adjuvant	Pembrolizumab	ned	45	0
0	Non-TuPro_103	40-50	f	6	4	1	ssm	1	300	1	0	1	0	0	1	SOC	Ipilimumab/Nivolumab	pr	8	1
0	Non-TuPro_103	40-50	f	6	4	1	ssm	1	150	1	0	1	0	1	2	beyond SOC	Atezolizumab/Cobimetinib/Vemurafenib		1.5	0
0	Non-TuPro_103	40-50	f	6	4	1	ssm	1	150	1	0	1	1	1	3	beyond SOC	Binimetinib/Encorafenib	cr	16.5	1
0	Non-TuPro_104	70-80	m	9	3c	0	nm	0	300	0	0	0	0	0	0	adjuvant	Pembrolizumab	pd	3	1
0	Non-TuPro_105	60-70	m	8	3c	0	nm	0	400	0	0	0	0	0	0	adjuvant	Nivolumab	pd	3.5	1
0	Non-TuPro_105	60-70	m	8	3c	1	nm	0	400	0	0	0	0	1	1	beyond SOC	Lenvatinib/Pembrolizumab/Quavonlimab	sd	4.5	1
0	Non-TuPro_106	70-80	m	11	4	1	ssm	1	450	0	0	1	0	0	1	SOC	Ipilimumab/Nivolumab	pr	3.5	1
0	Non-TuPro_107	>80	m	13	4	3	ucm	1	300	0	0	0	0	0	1	SOC	Pembrolizumab		1	1
0	Non-TuPro_108	30-40	f	6	3c	NA	nm	0	400	1	0	0	0	0	0	adjuvant	Pembrolizumab	ned	34	0
0	Non-TuPro_109	70-80	m	11	3b	0	un	0	400	0	0	0	0	0	1	SOC	Pembrolizumab	cr	8	1
0	Non-TuPro_109	70-80	m	11	3b	0	un	0	400	0	0	0	0	1	2	SOC	Talimogene laherparepvec	cr	16	0
0	Non-TuPro_110	>80	f	10	3b	1	ssm	0	400	1	0	0	0	0	1	SOC	Nivolumab	cr	32	1
0	Non-TuPro_111	60-70	f	8	3c	0	ssm	0	400	0	0	0	0	0	1	SOC	Talimogene laherparepvec	pd	3	1
0	Non-TuPro_111	60-70	f	8	3c	0	ssm	0	200	0	0	0	0	0	2	SOC	Pembrolizumab	pr	23.5	0
0	Non-TuPro_112	70-80	m	10	3c	0	lmm	0	350	0	0	0	0	0	0	adjuvant	Dabrafenib/Trametinib	ned	11	1
0	Non-TuPro_112	70-80	m	10	4	0	lmm	0	500	0	0	1	1	0	1	beyond SOC	Pembrolizumab/Vibostolimab	cr	33	0
0	Non-TuPro_113	60-70	m	8	3b	0	nm	0	350	0	0	0	0	0	0	neoadjuvant	Pembrolizumab	cr	32.5	0
0	Non-TuPro_113	60-70	m	8	3b	0	nm	0	350	0	0	0	0	1	1	SOC	Pembrolizumab	cr	29.5	0
0	Non-TuPro_114	50-60	m	7	3a	0	nm	0	350	0	0	0	0	0	0	adjuvant	Pembrolizumab	ned	32	0
0	Non-TuPro_115	>80	f	10	3b	0	ssm	0	300	0	0	0	0	0	0	adjuvant	Pembrolizumab	ned	12.5	0
0	Non-TuPro_116	60-70	m	8	3c	0	ssm	0	400	1	0	0	0	0	0	neoadjuvant	Gebasaxturev/Pembrolizumab	sd	3	0
0	Non-TuPro_116	60-70	m	8	3c	0	ssm	0	350	1	0	0	0	0	0	adjuvant	Pembrolizumab	pd	3	1
0	Non-TuPro_116	60-70	m	8	3c	0	ssm	0	200	1	0	1	0	1	1	SOC	Dabrafenib/Trametinib	cr	23	1
0	Non-TuPro_117	50-60	f	7	3	NA	nm	0	350	0	0	0	0	0	0	adjuvant	Nivolumab	ned	22	1
0	Non-TuPro_118	60-70	f	8	3c	0	alm	0	400	0	0	0	0	0	0	adjuvant	Pembrolizumab	ned	31.5	1
0	Non-TuPro_119	70-80	m	10	4	2	nm	0	350	0	0	0	0	0	1	beyond SOC	Pembrolizumab/Vibostolimab	sd	6	1
0	Non-TuPro_120	30-40	f	6	3a	0	ucm	0	350	1	0	0	0	0	0	adjuvant	Dabrafenib/Trametinib	ned	31.5	0
0	Non-TuPro_121	40-50	m	6	3b	0	nm	0	350	0	0	0	0	0	0	adjuvant	Pembrolizumab	ned	5.5	1
0	Non-TuPro_121	40-50	m	6	4	0	nm	0	150	0	0	0	0	1	1	SOC	Ipilimumab/Nivolumab	pd	2.5	1
0	Non-TuPro_121	40-50	m	6	4	0	nm	0	950	0	0	0	0	1	2	SOC	Temozolomide	pd	0.5	1
0	Non-TuPro_121	40-50	m	6	4	1	nm	0	4200	0	0	0	1	1	3	SOC	Binimetinib	pd	1	1
0	Non-TuPro_122	50-60	m	7	3b	0	un	0	300	0	0	0	0	0	0	neoadjuvant	Pembrolizumab	sd	3	0
0	Non-TuPro_122	50-60	m	7	3b	0	un	0	300	0	0	0	0	0	0	adjuvant	Pembrolizumab	sd	28	0
0	Non-TuPro_123	50-60	m	7	3c	0	nm	0	250	1	0	0	0	0	0	adjuvant	Nivolumab	pd	2.5	1
0	Non-TuPro_123	50-60	m	7	4	1	nm	1	450	1	0	0	0	1	1	beyond SOC	Atezolizumab/Cobimetinib/Vemurafenib	cr	29	1
0	Non-TuPro_124	60-70	f	8	4	1	alm	0	250	0	0	1	0	0	1	SOC	Ipilimumab/Nivolumab	cr	30.5	0
0	Non-TuPro_125	60-70	m	8	4	0	nm	0	300	1	0	0	0	1	1	beyond SOC	Lenvatinib/Pembrolizumab/Quavonlimab	sd	6	1
0	Non-TuPro_126	70-80	f	10	3d	0	other	0	350	0	0	0	0	0	1	SOC	Ipilimumab/Nivolumab	cr	30.5	0
0	Non-TuPro_127	60-70	f	8	3c	0	alm	0	350	0	0	0	0	0	0	adjuvant	Pembrolizumab	ned	14.5	1
0	Non-TuPro_128	50-60	m	7	3b	0	ucm	0	300	1	0	0	0	0	0	adjuvant	Pembrolizumab	ned	45.5	0
0	Non-TuPro_129	60-70	m	8	3b	1	un	0	300	0	0	1	0	0	0	adjuvant	Pembrolizumab	ned	29	0
0	Non-TuPro_130	40-50	m	6	3c	0	ssm	0	300	1	0	0	0	0	1	beyond SOC	Linrodostat/Nivolumab/Relatlimab	pd	3	1
0	Non-TuPro_131	50-60	m	7	4	0	uv	0	250	0	0	1	0	0	1	SOC	Ipilimumab/Nivolumab	cr	15	1
0	Non-TuPro_132	40-50	m	6	3b	0	un	0	300	1	0	0	0	0	0	adjuvant	Pembrolizumab	pd	1.5	1
0	Non-TuPro_132	40-50	m	6	3b	0	un	0	200	1	0	1	0	1	0	adjuvant	Dabrafenib/Trametinib	ned	20	1
0	Non-TuPro_133	60-70	m	9	3	0	ucm	0	300	0	0	0	0	0	1	beyond SOC	Pembrolizumab/Vibostolimab	pr	13	1
0	Non-TuPro_134	50-60	m	7	3b	0	ssm	0	250	1	0	0	0	0	0	adjuvant	Nivolumab	ned	9	1
0	Non-TuPro_134	50-60	m	7	4	1	ssm	0	100	1	0	0	0	1	1	SOC	Ipilimumab/Nivolumab	pd	1	1
0	Non-TuPro_135	70-80	m	9	4	0	ssm	0	550	1	0	0	0	0	1	SOC	Pembrolizumab	pd	2	1
0	Non-TuPro_135	70-80	m	9	4	0	ssm	0	300	1	0	0	0	1	2	SOC	Binimetinib/Encorafenib	sd	6	1
0	Non-TuPro_135	70-80	m	9	4	1	ssm	0	1050	1	0	1	1	1	3	beyond SOC	Ipilimumab/Nivolumab	pd	0.5	1
0	Non-TuPro_136	50-60	f	7	4	0	nm	0	350	0	0	0	0	0	1	beyond SOC	Linrodostat/Nivolumab/Relatlimab	cr	28.5	0
0	Non-TuPro_137	70-80	m	9	4	1	ssm	1	450	0	0	1	0	0	1	SOC	Ipilimumab/Nivolumab	pd	2.5	1
0	Non-TuPro_138	60-70	m	8	3c	0	ucm	0	350	1	0	0	0	0	0	neoadjuvant	Gebasaxturev/Pembrolizumab	ned	3	0
0	Non-TuPro_138	60-70	m	8	3c	0	ucm	0	150	1	0	0	0	1	0	adjuvant	Pembrolizumab	ned	25.5	0
0	Non-TuPro_139	50-60	f	8	4	1	other	0	400	0	0	0	0	1	2	SOC	Ipilimumab/Nivolumab	pd	2.5	1
0	Non-TuPro_139	50-60	f	8	4	2	other	0	300	0	0	1	0	1	3	SOC	Carboplatin/Paclitaxel	pd	2.5	1
0	Non-TuPro_140	50-60	m	7	3c	0	ssm	0	300	1	0	0	0	0	0	adjuvant	Dabrafenib/Trametinib	ned	54	0
0	Non-TuPro_141	>80	f	12	4	1	ssm	0	450	1	0	0	0	0	1	SOC	Pembrolizumab	cr	19.5	0
