# Supplementary material for: Feasibility of multiomics tumor profiling for guiding treatment of melanoma
Source: Nat Med. 2025 May 27;31(7):2430–41. doi: 10.1038/s41591-025-03715-6 (PMC12283375; doi:10.1038/s41591-025-03715-6)
Supplement: Supplementary file 4 — Dictionary to the clinical table. [file 41591_2025_3715_MOESM4_ESM.xlsx]

## Sheet: Tabelle1
Variable Name	Description	Code
TuPro	If the patient was part of the TuPro project or part of the comparison cohort.	0=Non TuPro patient 1=TuPro patient
patient_ID	Patient ID for all patients, including TuPro and Non-TuPro patients
age	Patient age at treatment initiation.	Categorized into 10-year intervals. Ages greater than 80 years are grouped together.
sex	Patient's sex.	m=male; f=female
charlci	Comorbidities as the total number of the Charlson Comorbidity Index at the time of treatment start.	0-37
clinstage	Clinical or, when applicable, pathological stage at the study inclusion date for TuPro patients and at the therapy start date for Non-TuPro patients.	0=0 1a=IA 1b=IB 2a=IIA 2b=IIB 2c=IIC 3=III 3a=IIIA 3b=IIIB 3c=IIIC 3d=IIID 4=IV
ecog	ECOG Performance Status Scale at baseline at at the study inclusion date for TuPro patients and at the therapy start date for Non-TuPro patients.	0-4 NA=not available
subtype	Histopathologic Subtype of Primary Melanoma	ssm=superficial spreading melanoma; nm=nodular melanoma; lmm=lentigo malignant melanoma; alm=acral lentiginous melanoma; ucm=Unclassified melanoma; mmm=malignant mucosal melanoma; mu=mucosal; con=conjunctuval; uv=uveal; un=unknown; other=other subtype
brainmets	If brain metastases were present at the study inclusion date for TuPro patients and at the therapy start date for Non-TuPro patients.	1=yes; 0=no;
ldh	Last lactate dehydrogenase before treatment start, measured less than 12 weeks before treatment start.	In U/l and rounded to the nearest higher multiple of 50.
BRAF	If the patient had a pathogenic BRAF mutation.	1=yes; 0=no;
ploct	If in previous therapy lines local therapies were performed.	1=yes; 0=no;
pradiot	If in previous therapy lines radiotherapy was performed.	1 or free text=yes; 0=no;
psyst	If in previous therapy lines systemic therapies were performed.	1 or free text=yes; 0=no;
pio	If in previous therapy lines immunotherapies were applied.	1 or free text=yes; 0=no;
treline	Systemic Treatment line as n-th, not counting adjuvant therapies, except if a patient progressed under adjuvant therapy.	1-x 0=adjuvant/neoadjuvant therapy
intotre	Intent of treatment. The classification was made according to the TuPro protocol and is based on the approval of the substances at the time of therapy start and taking into account the therapy sequence.	adjuvant=adjuvant; neoadjuvant=neoadjuvant; SOC=palliative standard; beyond SOC=palliative beyond standard;
tresub	All treatment substances administered together in this treatment line, listed in alphabetical order and separated by slashes (/).
brtt	Best response to treatment, assessed radiologically after treatment initiation, classified according to RECIST criteria.	cr=complete remission: disappearance of all lesions and no new lesions. pr=partial response: at least a 30% decrease in the sum of the longest diameter (LD) of all lesions and no new lesions. sd=stable disease: Neither sufficient shrinkage to qualify for PR nor sufficient increase to qualify for PD and no new lesions. pd=progressive disease: at least a 20% increase in the sum of the LD of target …
PFS	Progression Free Survival as the duration in months between the date of treatment initiation (first medication intake) and the date of the first radiologically confirmed progression, if progression occurred. If the patient was lost to follow-up, the date of last follow-up is used. If no progression occurred during the follow-up period, the date of the end of follow-up is used.	Rounded to the nearest 0.5 months
progcenso	If progression is censored or not.	0=no progression happened OR 0=lost to follow up OR 0=no date available; 1=progression occurred during follow-up period
markers_used	What markers from which technologies were used for the TuPro treatment allocation.
